# Supplementary material for: Gene expression profiling identifies activated growth factor signaling in poor prognosis (Luminal-B) estrogen receptor positive breast cancer
Source: BMC Med Genomics. 2009 Jun 24;2:37. doi: 10.1186/1755-8794-2-37 (PMC2706265; doi:10.1186/1755-8794-2-37)
Supplement: Additional file 2 — Table of results generated from Gene Set Enrichment Analysis (GSEA) comparing ER+ BC subtypes. GSEA comparing low and high-risk ER+ BC subtypes as defined by the GGI. 536 gene sets were assessed for enrichment. Cut-off is taken at a nominal p value < 0.05 and a false discovery rate (FDR) < 0.20. ES: enrichment score; Norm ES: nomalized enrichment score; p value: nominal p value; FDR: false discovery rate; Color coded pathways: Grey: cell cycle; Pink: metabolism-related; Red: ERBB2/PI3K/AKT-related; Green: apoptosis-related; Blue: DNA damage pathways. For further information see: [file 1755-8794-2-37-S2.xls]

## Sheet: Sheet1
NAME OF GENE SET	SUMMARY	No.genes	NormES	P value	FDR
Cell_Cycle	Cell_Cycle	141	2.47	<0.0001	<0.0001
CSR_BROWN_POS_LIST_SAM_SORLIE	up regulated by serum	129	2.4	<0.0001	<0.0001
CR_CELL_CYCLE	CR_CELL_CYCLE	170	2.38	<0.0001	<0.0001
rbPathway	The ATM protein kinase recognizes DNA damage	28	2.28	<0.0001	0
cellcyclePathway	cellcyclePathway	40	2.28	<0.0001	0
cell_cycle_checkpoint	cell_cycle_checkpoint	56	2.32	<0.0001	0
g1Pathway	g1Pathway	55	2.34	<0.0001	0
g2Pathway	g2Pathway	46	2.24	<0.0001	0.001
FORTUNEL_STEMNESS	FORTUNEL_STEMNESS	470	2.19	<0.0001	0.001
LEU_DOWN	LEUCINE_DOWNregulated	358	2.19	0.002	0.001
DOWN_SOM_G1ER	DOWN_SOM_G1ER	141	2.14	<0.0001	0.002
Proteasome_Degradation	Genes involved in proteasome degradation	62	2.14	<0.0001	0.002
skp2e2fPathway	skp2e2fPathway	20	2.12	<0.0001	0.002
cdc25Pathway	cdc25Pathway	20	2.08	<0.0001	0.002
cell_cycle_regulator	cell_cycle_regulator	41	2.1	<0.0001	0.002
RAP_DOWN	Rapamycin DOWNregulated genes	434	2.08	0.002	0.002
MAP00240_Pyrimidine_metabolism	MAP00240_Pyrimidine_metabolism	79	2.1	<0.0001	0.002
DOWN_G1ER	DOWN_G1ER	72	2.08	<0.0001	0.002
DNA_DAMAGE_SIGNALLING	DNA_DAMAGE_SIGNALLING	187	2.09	<0.0001	0.002
p27Pathway	p27Pathway	24	2.07	<0.0001	0.003
SA_G2_AND_M_PHASES	SA_G2_AND_M_PHASES	16	2.06	<0.0001	0.003
2F_DOWNREG_CD34_CD38	2F_DOWNREG_CD34_CD38	61	2.06	<0.0001	0.003
akapCentrosomePathway	Protein Kinase A at the Centrosome	22	2.02	<0.0001	0.005
fbw7Pathway	Cyclin E interacts with cdk2	17	2	<0.0001	0.006
atrbrcaPathway	BRCA1 and 2 promote double-stranded break repair	45	2	0.002	0.006
akap96Pathway	(AKAP96) localizes protein kinase A	18	1.99	0.002	0.006
ptc1Pathway	sonic hedgehog allows progression through G1	16	1.97	<0.0001	0.009
mprPathway	Progesterone activates the MAPK pathway	49	1.95	<0.0001	0.011
FETAL_LIVER_vs_ADULT_LIVER_GNF2	Genes upreg in fetal liver vs adult liver	100	1.94	0.002	0.013
srcRPTPPathway	Activation of Src by Protein-tyrosinealpha	23	1.94	<0.0001	0.013
MAP00670_One_carbon_pool_by_folate	MAP00670_One_carbon_pool_by_folate	24	1.93	<0.0001	0.013
CR_REPAIR	CR_REPAIR	65	1.93	<0.0001	0.013
SA_G1_AND_S_PHASES	SA_G1_AND_S_PHASES	31	1.92	<0.0001	0.016
proteasomePathway	proteasomePathway	38	1.91	0.006	0.016
SA_REG_CASCADE_OF_CYCLIN_EXPR	Genes reg by cyclin expression	24	1.9	<0.0001	0.019
mta3Pathway	ER via MTA3 activation controls prolif in BC	31	1.88	0.002	0.021
MAP00230_Purine_metabolism	MAP00230_Purine_metabolism	148	1.88	<0.0001	0.022
plk3Pathway	Plk3 phosphorylates p53 to induce apoptosis.	15	1.87	0.004	0.023
p53Pathway	p53Pathway	37	1.87	0.002	0.023
MAP00790_Folate_biosynthesis	MAP00790_Folate_biosynthesis	20	1.86	0.004	0.024
glycolysisPathway	glycolysisPathway	30	1.85	0.009	0.028
MAP00100_Sterol_biosynthesis	MAP00100_Sterol_biosynthesis	20	1.82	0.002	0.033
dnafragmentPathway	DNA fragmentation during apoptosis is effected by DFF	13	1.83	0.002	0.033
MAP00271_Methionine_metabolism	MAP00271_Methionine_metabolism	12	1.82	0.004	0.034
radiation_sensitivity	radiation_sensitivity	64	1.82	<0.0001	0.034
GLUCOSE_UP	GLUCOSE_UP	82	1.8	0.002	0.043
tRNA_Synthetases	tRNA_Synthetases	30	1.78	0.009	0.047
ST_T_Cell_Signal_Transduction	activation of the T cell receptor	76	1.78	0.02	0.049
MAP00970_Aminoacyl_tRNA_biosynthesis	MAP00970_Aminoacyl_tRNA_biosynthesis	33	1.77	0.004	0.051
ptdinsPathway	Phosphoinositide 3 kinase (PI3K) cell proliferation	35	1.77	0.01	0.051
P53_DOWN	P53_DOWN	31	1.77	0.006	0.052
mRNA_splicing	mRNA_splicing	114	1.73	0.008	0.069
p53_signalling	p53_signalling	220	1.69	0.007	0.093
ERBB2 signaling	ERBB2 related genes	19	1.69	0.023	0.094
cskPathway	Csk inhibits T-cell activation	47	1.68	0.031	0.098
amiPathway	Endogenous anti-thrombosis pathways	47	1.68	0.031	0.1
Electron_Transport_Chain	Electron_Transport_Chain	134	1.67	0.037	0.107
GLUCOSE_DOWN	GLUCOSE_DOWN	342	1.65	0.007	0.117
CR_DNA_MET_AND_MOD	CR_DNA_MET_AND_MOD	50	1.64	0.024	0.123
raccycdPathway	Ras, Rac, and Rho activate cdk2 to promote the G1/S transition	37	1.64	0.024	0.123
Glycolysis_and_Gluconeogenesis	Glycolysis_and_Gluconeogenesis	69	1.64	0.039	0.125
pyk2Pathway	Pyk2 and Rac1 stimulate the JNK cascade	60	1.62	0.018	0.14
tnf_and_fas_network	Genes that are part of the TNF & FAS network	43	1.61	0.046	0.14
hbxPathway	Hbx is a hepatitis B protein	16	1.61	0.032	0.142
GLUCO	GLUCO	61	1.6	0.041	0.145
il2rbPathway	The beta subunit of the IL-2 receptor	78	1.61	0.026	0.145
ccr3Pathway	CCR3 recruits eosinophils to inflammation	47	1.6	0.024	0.147
MAP00450_Selenoamino_acid_metabolism	MAP00450_Selenoamino_acid_metabolism	14	1.58	0.046	0.163
cell_proliferation	cell_proliferation	409	1.56	0.008	0.164
MAP00272_Cysteine_metabolism	MAP00272_Cysteine_metabolism	12	1.57	0.04	0.165
MAP_kinase_activity	MAP_kinase_activity	17	1.56	0.046	0.167
tumor_supressor	Tumor suppressor genes	62	1.55	0.05	0.177
MYC_WT	Myc-responsive genes reported in multiple systems	17	1.54	0.038	0.18
ca_nf_at_signalling	signal transduction through calcium, calcineurin, and NF-AT.	197	1.54	0.025	0.181
agpcrPathway	G-protein coupled receptors transduce extracellular signals	32	1.53	0.046	0.189
crebPathway	crebPathway	64	1.51	0.04	0.198
ST_Phosphoinositide_3_Kinase_Pathway	ST_Phosphoinositide_3_Kinase_Pathway	62	1.5	0.045	0.2
drug_resistance_and_metabolism	Genes implicated in drug resistamce and metabolism	224	1.5	0.027	0.202
