# Supplementary material for: Gene expression profiling identifies activated growth factor signaling in poor prognosis (Luminal-B) estrogen receptor positive breast cancer
Source: BMC Med Genomics. 2009 Jun 24;2:37. doi: 10.1186/1755-8794-2-37 (PMC2706265; doi:10.1186/1755-8794-2-37)
Supplement: Additional file 4 — GSEA from MCF-7 cell lines treated with heregulin (HRG). Table showing enrichment results for the MCF-7 cell lines treated with heregulin (HRG). [file 1755-8794-2-37-S4.xls]

## Sheet: Sheet1
NAME of GENE SET	NUMBER OF GENES	Nominal p-value
Glycolysis_and_Gluconeogenesis	69	<0.0001
MAP00240_Pyrimidine_metabolism	79	<0.0001
g1Pathway	55	<0.0001
srcRPTPPathway	23	<0.0001
GLUCO	61	<0.0001
ERBB2	19	<0.0001
LEU_DOWN	254	<0.0001
GLUCOSE_UP	82	<0.0001
tRNA_Synthetases	30	<0.0001
RAP_DOWN	254	<0.0001
rbPathway	28	<0.0001
g2Pathway	46	<0.0001
MAP_kinase_kinase_activity	18	<0.0001
p53_signalling	220	<0.0001
SA_G2_AND_M_PHASES	16	<0.0001
plk3Pathway	15	<0.0001
cdc25Pathway	20	<0.0001
radiation_sensitivity	64	<0.0001
skp2e2fPathway	20	0.123328
ptc1Pathway	16	0.126781
Proteasome_Degradation	62	0.132244
cell_proliferation	254	0.132244
proteasomePathway	38	0.142645
Cell_Cycle	141	0.152659
GLUCOSE_DOWN	254	0.152921
P53_DOWN	31	0.169611
atrbrcaPathway	45	0.180043
MAP_kinase_activity	17	0.191964
fbw7Pathway	17	0.255572
MYC_WT	17	0.264851
dnafragmentPathway	13	0.274889
cell_cycle_regulator	41	0.322971
SA_REG_CASCADE_OF_CYCLIN_EXPR	24	0.368687
SA_MMP_CYTOKINE_CONNECTION	36	0.388889
GGI	128	0.398217
glycolysisPathway	30	0.412568
DNA_DAMAGE_SIGNALLING	187	0.463612
tnf_and_fas_network	43	0.56067
SA_G1_AND_S_PHASES	31	0.685155
ptdinsPathway	35	0.822719
